# Supplementary material for: Preparation, In Vitro and In Vivo Evaluation of Nanoemulsion In Situ Gel for Transnasal Delivery of Traditional Chinese Medicine Volatile Oil from Ligusticum sinense Oliv.cv. Chaxiong
Source: Molecules. 2022 Nov 7;27(21):7644. doi: 10.3390/molecules27217644 (PMC9655233; doi:10.3390/molecules27217644)
Supplement: Supplementary file 1 [file molecules-27-07644-s001.zip]

Archive with 1 entries (1 files):
- molecules-2003863-supplementary.pdf
